# Supplementary material for: Konjac Ceramide Induces Semaphorin 3A Expression via the MAPK/AP-1 Signaling Axis and RORα in Normal Human Epidermal Keratinocytes
Source: Biomolecules. 2026 May 21;16(5):755. doi: 10.3390/biom16050755 (PMC13205023; doi:10.3390/biom16050755)
Supplement: Supplementary file 1 [file biomolecules-16-00755-s001.zip]

Archive with 1 entries (1 files):
- biomolecules-4288186-supplementary.pdf
